# Supplementary material for: Salvianolic Acid A Induces Ferroptosis in Non-Small Cell Lung Cancer via the SRC/YAP/GPX4 Axis
Source: Int J Mol Sci. 2026 Jul 14;27(14):6265. doi: 10.3390/ijms27146265 (PMC13410247; doi:10.3390/ijms27146265)
Supplement: Supplementary file 1 [file ijms-27-06265-s001.zip]

Archive with 1 entries (1 files):
- ijms-4409761-supplementary.pdf
